# Supplementary material for: Endarachne binghamiae Extract Alleviates Colitis by Suppressing NLRP3 Inflammasome Activation via Regulation of NOX–iNOS Crosstalk
Source: Int J Mol Sci. 2026 Mar 14;27(6):2674. doi: 10.3390/ijms27062674 (PMC13027262; doi:10.3390/ijms27062674)
Supplement: Supplementary file 1 [file ijms-27-02674-s001.zip]

Archive with 1 entries (1 files):
- ijms-4155280-supplementary.xlsx
