# Supplementary material for: Endarachne binghamiae Extract Alleviates Colitis by Suppressing NLRP3 Inflammasome Activation via Regulation of NOX–iNOS Crosstalk
Source: Int J Mol Sci. 2026 Mar 14;27(6):2674. doi: 10.3390/ijms27062674 (PMC13027262; doi:10.3390/ijms27062674)
Supplement: Supplementary file 1 [file ijms-27-02674-s001.zip › ijms-4155280-supplementary.xlsx]

## Sheet: Figure S2
	Figure S1. Raw expression values of selected genes in colonic biopsy samples from IBD patients and healthy controls (GSE16879 dataset). The figure includes expression data for DUOX1, DUOXA1, DUOX2, DUOXA2, XDH, TANK, NKAPL, LOXL2, iNOS, PRDX6, CAMK2N1, CASP1, and IL1B across 14 samples (6 controls and 8 IBD patients). All values represent Affymetrix probe signal intensities. These genes were sele…

## Sheet: Table S1
	Table S1. Differential gene expression in colonic mucosa of IBD patients vs. con-trols (GSE16879) Values represent mean expression levels per group, with significance assessed via Mann–Whitney U test.
		Gene	Control Mean	IBD Mean	U Statistic	P-Value
		DUOX1	5.65	30.9	2	0.0027
		DUOXA1	9.12	38.69	6	0.02
		DUOX2	461.05	8050.5	0	0.0007
		DUOXA2	56.58	3170.26	0	0.0007
		XDH	360.9	976.95	0	0.0007
		iNOS	64.08	689.75	0	0.0007
		PRDX6	7704.55	2859.84	48	0.0007
		LOXL2	77.83	269.88	3	0.0047
		TANK	529.82	906.58	2	0.0027
		NKAPL	0.85	4.59	5	0.0156
		IL1B	72.07	849.93	0	0.0007
		CASP1	992.58	3675.31	0	0.0007
		CAMK2N1	5770.92	2413.59	48	0.001

## Sheet: GSE16879 Raw Data
	DUOX1 (dual oxidase 1)				DUOXA1 (dual oxidase maturation factor 1)				DUOX2 (dual oxidase 2)				DUOXA2 (dual oxidase maturation factor 2)				XDH (xanthine dehydrogenase)
	Sample	Title	Value		Sample	Title	Value		Sample	Title	Value		Sample	Title	Value		Sample	Title	Value
	GSM364627	CO1	4.7		GSM364627	CO1	6		GSM364627	CO1	556.1		GSM364627	CO1	58.1		GSM364627	CO1	320
	GSM364628	CO2	5.1		GSM364628	CO2	19.4		GSM364628	CO2	1525.9		GSM364628	CO2	117.2		GSM364628	CO2	441.7
	GSM364629	CO3	3		GSM364629	CO3	3.4		GSM364629	CO3	498		GSM364629	CO3	112.2		GSM364629	CO3	407.9
	GSM364630	CO4	12.8		GSM364630	CO4	12.9		GSM364630	CO4	31.7		GSM364630	CO4	13.7		GSM364630	CO4	323.6
	GSM364631	CO5	4		GSM364631	CO5	7.1		GSM364631	CO5	77.2		GSM364631	CO5	24		GSM364631	CO5	449.4
	GSM364632	CO6	4.3		GSM364632	CO6	5.9		GSM364632	CO6	77.4		GSM364632	CO6	14.3		GSM364632	CO6	223
	GSM364633	UCR1_beforeT	21		GSM364633	UCR1_beforeT	54.1		GSM364633	UCR1_beforeT	5015.2		GSM364633	UCR1_beforeT	1576.3		GSM364633	UCR1_beforeT	493.8
	GSM364634	UCR2_beforeT	12.4		GSM364634	UCR2_beforeT	47.5		GSM364634	UCR2_beforeT	8423.1		GSM364634	UCR2_beforeT	2499.3		GSM364634	UCR2_beforeT	1080.1
	GSM364635	UCR3_beforeT	52		GSM364635	UCR3_beforeT	35.6		GSM364635	UCR3_beforeT	10376.4		GSM364635	UCR3_beforeT	5025.5		GSM364635	UCR3_beforeT	706.7
	GSM364636	UCR4_beforeT	37.9		GSM364636	UCR4_beforeT	35.5		GSM364636	UCR4_beforeT	9639.5		GSM364636	UCR4_beforeT	3267.1		GSM364636	UCR4_beforeT	1533.2
	GSM364637	UCR5_beforeT	9.1		GSM364637	UCR5_beforeT	28.4		GSM364637	UCR5_beforeT	8878.2		GSM364637	UCR5_beforeT	4489.7		GSM364637	UCR5_beforeT	1637.2
	GSM364638	UCR6_beforeT	32.5		GSM364638	UCR6_beforeT	5.8		GSM364638	UCR6_beforeT	7873		GSM364638	UCR6_beforeT	2975.2		GSM364638	UCR6_beforeT	947.3
	GSM364639	UCR7_beforeT	41.5		GSM364639	UCR7_beforeT	15.8		GSM364639	UCR7_beforeT	7000.3		GSM364639	UCR7_beforeT	3345.2		GSM364639	UCR7_beforeT	651.8
	GSM364640	UCR8_beforeT	40.8		GSM364640	UCR8_beforeT	86.8		GSM364640	UCR8_beforeT	7198.3		GSM364640	UCR8_beforeT	2183.8		GSM364640	UCR8_beforeT	765.7
	TANK (TRAF family member associated NFKB activator)				NKAPL (NFKB activating protein like)				LOXL2 (lysyl oxidase like 2)				iNOS (nitric oxide synthase 2)
	Sample	Title	Value		Sample	Title	Value		Sample	Title	Value		Sample	Title	Value
	GSM364627	CO1	444.7		GSM364627	CO1	1.3		GSM364627	CO1	88.2		GSM364627	CO1	47.4
	GSM364628	CO2	536.7		GSM364628	CO2	0.7		GSM364628	CO2	20.6		GSM364628	CO2	66.2
	GSM364629	CO3	429.9		GSM364629	CO3	0.9		GSM364629	CO3	215.5		GSM364629	CO3	42.7
	GSM364630	CO4	637.2		GSM364630	CO4	0.7		GSM364630	CO4	69.6		GSM364630	CO4	121.2
	GSM364631	CO5	536.9		GSM364631	CO5	0.7		GSM364631	CO5	51.8		GSM364631	CO5	73.3
	GSM364632	CO6	593.5		GSM364632	CO6	0.8		GSM364632	CO6	21.3		GSM364632	CO6	33.7
	GSM364633	UCR1_beforeT	898.1		GSM364633	UCR1_beforeT	1.3		GSM364633	UCR1_beforeT	165.2		GSM364633	UCR1_beforeT	176.5
	GSM364634	UCR2_beforeT	660.2		GSM364634	UCR2_beforeT	10.6		GSM364634	UCR2_beforeT	567.1		GSM364634	UCR2_beforeT	482.4
	GSM364635	UCR3_beforeT	907.4		GSM364635	UCR3_beforeT	1.5		GSM364635	UCR3_beforeT	320		GSM364635	UCR3_beforeT	765.8
	GSM364636	UCR4_beforeT	897		GSM364636	UCR4_beforeT	0.7		GSM364636	UCR4_beforeT	98.4		GSM364636	UCR4_beforeT	963.8
	GSM364637	UCR5_beforeT	1307.6		GSM364637	UCR5_beforeT	9.6		GSM364637	UCR5_beforeT	179.3		GSM364637	UCR5_beforeT	1070
	GSM364638	UCR6_beforeT	1027.4		GSM364638	UCR6_beforeT	5.2		GSM364638	UCR6_beforeT	293.2		GSM364638	UCR6_beforeT	502.3
	GSM364639	UCR7_beforeT	981.5		GSM364639	UCR7_beforeT	2		GSM364639	UCR7_beforeT	243.3		GSM364639	UCR7_beforeT	798.6
	GSM364640	UCR8_beforeT	573.4		GSM364640	UCR8_beforeT	5.8		GSM364640	UCR8_beforeT	292.5		GSM364640	UCR8_beforeT	758.6
	PRDX6 (peroxiredoxin 6)				CAMK2N1 (calcium/calmodulin dependent protein kinase II)				CASP1 (caspase 1)				IL1B (interleukin-1 beta)
	Sample	Title	Value		Sample	Title	Value		Sample	Title	Value		Sample	Title	Value
	GSM364627	CO1	5527		GSM364627	CO1	4453.8		GSM364627	CO1	1085.6		GSM364627	CO1	64.8
	GSM364628	CO2	8680		GSM364628	CO2	6752.5		GSM364628	CO2	797.6		GSM364628	CO2	86.1
	GSM364629	CO3	7334.8		GSM364629	CO3	5506.2		GSM364629	CO3	994.4		GSM364629	CO3	82.2
	GSM364630	CO4	6373.7		GSM364630	CO4	4887.2		GSM364630	CO4	957		GSM364630	CO4	83.5
	GSM364631	CO5	10108.5		GSM364631	CO5	6105.7		GSM364631	CO5	688		GSM364631	CO5	74.6
	GSM364632	CO6	8203.3		GSM364632	CO6	6920.1		GSM364632	CO6	1432.9		GSM364632	CO6	41.2
	GSM364633	UCR1_beforeT	5417.9		GSM364633	UCR1_beforeT	3060.2		GSM364633	UCR1_beforeT	4128.5		GSM364633	UCR1_beforeT	321.3
	GSM364634	UCR2_beforeT	2641.6		GSM364634	UCR2_beforeT	2785.9		GSM364634	UCR2_beforeT	2508.1		GSM364634	UCR2_beforeT	1655.7
	GSM364635	UCR3_beforeT	3434.6		GSM364635	UCR3_beforeT	2389.8		GSM364635	UCR3_beforeT	4730.4		GSM364635	UCR3_beforeT	327.5
	GSM364636	UCR4_beforeT	1576.3		GSM364636	UCR4_beforeT	1782.1		GSM364636	UCR4_beforeT	4259.8		GSM364636	UCR4_beforeT	1093.4
	GSM364637	UCR5_beforeT	2427.6		GSM364637	UCR5_beforeT	2332.2		GSM364637	UCR5_beforeT	4300.4		GSM364637	UCR5_beforeT	1262.4
	GSM364638	UCR6_beforeT	2711.9		GSM364638	UCR6_beforeT	2406.9		GSM364638	UCR6_beforeT	3198.3		GSM364638	UCR6_beforeT	922.5
	GSM364639	UCR7_beforeT	2408.3		GSM364639	UCR7_beforeT	2437.1		GSM364639	UCR7_beforeT	3241.5		GSM364639	UCR7_beforeT	671.1
	GSM364640	UCR8_beforeT	2260.5		GSM364640	UCR8_beforeT	2114.5		GSM364640	UCR8_beforeT	3035.5		GSM364640	UCR8_beforeT	545.5
